# Supplementary material for: Genetic Dissection of Heat Stress Tolerance in Faba Bean (Vicia faba L.) Using GWAS
Source: Plants (Basel). 2022 Apr 20;11(9):1108. doi: 10.3390/plants11091108 (PMC9103424; doi:10.3390/plants11091108)
Supplement: Supplementary file 1 [file plants-11-01108-s001.zip]

Archive with 1 entries (1 files):
- plants-1641966_supp.pdf
